# Supplementary material for: Data and performances evaluation of the SPIDIA-DNA Pan-European External Quality Assessment: 2nd SPIDIA-DNA laboratory report
Source: Data Brief. 2016 Feb 6;6:980–4. doi: 10.1016/j.dib.2016.01.062 (PMC4760182; doi:10.1016/j.dib.2016.01.062)
Supplement: Supplementary file 1 — Supplementary material [file mmc1.zip]

Archive with 1 entries (1 files):
- appendix A.zip.rar
